# Supplementary material for: Efficacy and safety of postoperative adjuvant HAIC combining lenvatinib with or without PD-1 inhibitors in solitary large HCC: A multicenter retrospective study
Source: Front Immunol. 2025 Aug 27;16:1609352. doi: 10.3389/fimmu.2025.1609352 (PMC12420610; doi:10.3389/fimmu.2025.1609352)
Supplement: Supplementary file 1 [file DataSheet1.zip]

Archive with 7 entries (6 files):
- raw data/After PSM.sav
- raw data/Before PSM.sav
- raw data/PSM results.xlsx
- raw data/TRAEs grade 3-4.sav
- raw data/TRAEs grade1-2.sav
- raw data/TRAEs.sav
- raw data/
