# Supplementary material for: Efficacy and safety of postoperative adjuvant HAIC combining lenvatinib with or without PD-1 inhibitors in solitary large HCC: A multicenter retrospective study
Source: Front Immunol. 2025 Aug 27;16:1609352. doi: 10.3389/fimmu.2025.1609352 (PMC12420610; doi:10.3389/fimmu.2025.1609352)
Supplement: Supplementary file 1 [file DataSheet1.zip › raw data/PSM results.xlsx]

## Sheet: Sheet 1
GROUP	age	ALB	gender	distance(倾向性匹配得分)
HL	65	39.7	1	0.475344
HL	71	32.3	1	0.433637
HL	75	34	2	0.715218
HL	53	38.8	1	0.350294
HL	68	42.1	1	0.537331
HL	63	42.1	1	0.488445
HL	78	38.9	1	0.590698
HL	62	40.7	1	0.459664
HL	67	39.7	1	0.494908
HL	72	30	1	0.412602
HL	49	42.3	1	0.358093
HL	48	32.8	1	0.242212
HL	54	42	1	0.400311
HL	67	38.3	1	0.47585
HL	55	29	1	0.25473
HL	58	38.7	1	0.394755
HL	71	41.5	1	0.558333
HL	56	35.2	1	0.332598
HL	41	48.7	1	0.366291
HL	56	49.5	1	0.520721
HL	69	35.8	1	0.461427
HL	57	30.6	1	0.287408
HL	61	37.1	1	0.402016
HL	61	40.9	1	0.452652
HL	51	38.7	1	0.331473
HL	72	40.2	1	0.550505
HL	59	47.1	1	0.517399
HL	60	32.4	1	0.333499
HL	64	35.7	1	0.411957
HL	40	33.5	2	0.382914
HL	50	34.9	1	0.279326
HL	39	35.9	2	0.404787
HL	38	45	1	0.295813
HL	72	28.8	1	0.396847
HL	47	35.5	1	0.26258
HL	67	40.5	1	0.505808
HL	48	35.3	1	0.26809
HL	51	38	1	0.323074
HL	68	33	1	0.414262
HL	71	40.6	1	0.546204
HL	44	37.5	2	0.474391
HL	49	41.3	1	0.345664
HL	60	31.4	1	0.321496
HL	48	40	1	0.32122
HL	70	36.8	1	0.484772
HL	72	38.9	1	0.532917
HL	60	39.9	1	0.429564
HL	59	37.4	1	0.38721
HLP	68	39.7	1	0.504699
HLP	68	41.8	1	0.533264
HLP	55	41.6	1	0.404486
HL	48	41.7	1	0.341747
HL	51	43.2	1	0.387872
HLP	54	39	2	0.591674
HLP	57	28.3	1	0.262433
HLP	66	42.4	1	0.521891
HLP	68	43.2	1	0.552198
HLP	35	45.4	1	0.276275
HLP	72	40.7	1	0.557239
HLP	39	39.2	1	0.241537
HLP	53	40.5	1	0.371662
HLP	62	42.8	1	0.488192
HLP	65	39	1	0.46584
HLP	59	38.5	1	0.401528
HLP	58	45	1	0.479013
HLP	59	39.1	1	0.409411
HLP	59	33.6	1	0.339356
HLP	77	29.5	1	0.453971
HLP	51	38.7	1	0.331473
HLP	71	24.6	1	0.334768
HLP	54	39.1	1	0.363032
HLP	63	35.3	1	0.397272
HLP	54	44.7	1	0.436098
HLP	59	39.5	1	0.414693
HLP	61	39.7	1	0.436503
HLP	49	33.3	1	0.25461
HLP	64	40.1	1	0.471016
HLP	54	36.3	1	0.328531
HLP	75	38.8	1	0.560676
HLP	59	29.9	1	0.295707
HLP	45	39.4	1	0.289385
HLP	58	44.8	1	0.476293
HLP	52	41.9	1	0.380376
HLP	56	23.6	2	0.403688
HLP	57	38.9	1	0.388023
HLP	49	34.4	2	0.481096
HLP	66	37.9	1	0.460671
HLP	59	46.1	2	0.721856
HLP	61	32.8	1	0.347185
HLP	68	39.2	1	0.497886
HLP	49	39.6	1	0.325017
HLP	44	38.3	1	0.269435
HLP	59	33	1	0.332064
HLP	62	36	1	0.397029
HLP	72	39.2	1	0.536984
HLP	58	35.6	1	0.355185
HLP	56	34.8	1	0.327776
HLP	76	35.3	1	0.523061
HLP	56	42	1	0.419253
HLP	51	42.7	1	0.381422
